# Supplementary material for: Point-of-Care and Rapid Tests for the Etiological Diagnosis of Respiratory Tract Infections in Children: A Systematic Review and Meta-Analysis
Source: Antibiotics (Basel). 2022 Sep 3;11(9):1192. doi: 10.3390/antibiotics11091192 (PMC9494981; doi:10.3390/antibiotics11091192)
Supplement: Supplementary file 1 [file antibiotics-11-01192-s001.zip]

Archive with 3 entries (3 files):
- Figures S1-S4.pdf
- Supplementary Material File S1.pdf
- Tables S1-S4.pdf
